# Supplementary material for: Prevalence of anemia in diabetic adult outpatients in Northeast Ethiopia
Source: PLoS One. 2019 Sep 9;14(9):e0222111. doi: 10.1371/journal.pone.0222111 (PMC6733511; doi:10.1371/journal.pone.0222111)
Supplement: S1 File — (XLS) [file pone.0222111.s001.xls]

## Sheet: AD
ID	SEX	MARITALS	RELIGION	RESIDENC	EDUCATIO	OCCUPATI	HISTORYO	HIVSTATU	HABITOFA	CIGARETT	PHYSICAL	TIMEOFDI	TYPEOFDI	HTNantiHTN	SYSTOLIC	DIASTOLI	HGBVALUE	SERUMCRE	GLUCOSE	eGFRMDRDm	Albuminuria	AllCKD	CKD	CKDStages	Anemia	Anemia2	DMduration	Agegroup	BMI	BMIcat	HTN	HighSchoolEdu	LongerDMduration	TxAnemia	DMtype	OlderAge	eGFR3	GFR60
85	1	2	2	2	4	2	2	2	2	1	1	9	2	2	120	80	14.3	1.5	472	65.3835	1	1	1	2	0	2	2	2	22.2753	2	0	2	2	2	1	2	2	2
86	2	2	2	2	1	3	1	2	2	2	1	8	2	2	110	70	16.4	0.7	427	114.86	1	1	1	1	0	2	2	3	18.8189	2	0	1	2	2	1	2	3	2
338	1	2	1	1	1	1	1	2	1	2	1	15	2	1	169	90	14	1.27	420	71.1003	1	1	1	2	0	2	3	4	20.5151	2	1	1	1	2	1	1	2	2
98	1	1	2	2	3	1	2	2	2	2	1	4	1	2	110	70	10.9	1.28	410	69.3674	1	1	1	2	1	1	1	4	18.3768	1	0	1	2	1	1	1	2	2
314	1	4	2	1	1	1	2	2	1	2	2	17	2	1	135	85	13.2	1.24	404	73.4912	1	1	1	2	0	2	3	4	27.4077	3	1	1	1	2	1	1	2	2
3	2	2	1	2	5	4	2	2	2	2	1	12	2	1	140	90	10	1.35	404	51.4437	1	1	1	3	1	1	3	3	20.5191	2	1	2	1	1	1	2	1	1
276	2	2	2	2	4	7	2	2	2	2	1	2	2	2	100	60	17.1	1.1	400	70.0512	1	1	1	2	0	2	1	2	26.5731	3	0	2	2	2	1	2	2	2
29	2	2	2	2	1	3	1	2	2	2	1	10	2	1	150	80	16.8	1.2	391	61.1556	2	0	2	#NULL!	0	2	3	3	20.0692	2	1	1	1	2	1	2	2	2
360	1	2	2	2	2	1	1	2	2	1	2	17	2	1	160	100	10.4	1.26	389	72.5547	1	1	1	2	1	1	3	4	21.6333	2	1	1	1	1	1	1	2	2
21	2	1	2	1	3	5	2	2	2	2	1	4	1	2	110	60	14.8	1.2	373	62.1995	1	1	1	2	0	2	1	3	17.313	1	0	1	2	2	2	2	2	2
160	2	2	1	2	1	1	2	2	1	2	1	3	2	2	120	80	14.1	0.8	370	104.976	1	1	1	1	0	2	1	2	22.5306	2	0	1	2	2	1	2	3	2
60	2	2	1	2	1	1	2	2	1	1	1	2	2	2	120	80	13.9	0.8	370	104.976	2	0	2	#NULL!	0	2	1	2	22.5306	2	0	1	2	2	1	2	3	2
387	1	1	1	1	2	1	2	2	1	2	1	13	2	1	140	90	13.5	1.32	367	70.9143	1	1	1	2	0	2	3	4	23.5883	2	1	1	1	2	1	1	2	2
380	2	2	1	2	5	4	2	2	1	2	2	14	2	1	160	100	10.5	1.37	367	49.4577	1	1	1	3	1	1	3	4	29.4107	3	1	2	1	1	1	1	1	1
356	1	2	2	2	5	7	1	2	2	2	2	12	2	1	145	80	12	0.7	364	144.665	2	0	2	#NULL!	1	1	3	4	20.148	2	1	2	1	2	1	1	3	2
53	1	2	2	1	1	1	2	2	2	2	1	4	2	2	100	80	17.3	1.24	363	81.0751	2	0	2	#NULL!	0	2	1	2	20.5761	2	0	1	2	2	1	2	2	2
370	1	2	1	2	3	7	1	2	1	2	2	12	2	1	165	100	10.1	1.34	360	67.3877	1	1	1	2	1	1	3	4	23.5294	2	1	1	1	1	1	1	2	2
394	2	2	2	2	2	3	2	2	2	2	1	14	2	2	100	80	14.1	0.8	356	96.1303	2	0	2	#NULL!	0	2	3	3	25.4767	3	0	1	1	2	1	2	3	2
392	2	2	2	2	1	3	2	2	2	2	2	13	2	1	165	95	11	1.32	354	49.445	1	1	1	3	1	1	3	4	47.0304	4	1	1	1	2	1	1	1	1
400	1	2	1	2	5	4	2	2	1	2	2	15	2	1	160	90	11.9	1.3	350	71.2502	1	1	1	2	1	1	3	4	19.8347	2	1	2	1	2	1	1	2	2
344	1	2	1	2	5	4	2	2	1	2	2	16	2	1	160	90	10.2	1.3	350	69.0244	1	1	1	2	1	1	3	4	21.6296	2	1	2	1	1	1	1	2	2
341	1	3	1	2	1	7	2	2	1	2	2	11	2	1	140	90	12.9	1	348	95.2822	1	1	1	1	1	1	3	4	25.6369	3	1	1	1	2	1	1	3	2
385	2	3	2	1	2	3	1	2	2	2	2	10	2	1	160	100	10	1.39	342	47.7979	1	1	1	3	1	1	3	4	20.2449	2	1	1	1	1	1	1	1	1
224	2	2	2	2	1	3	1	2	1	2	1	5	1	2	100	80	14.6	1.24	340	60.7155	2	0	2	#NULL!	0	2	2	2	21.9713	2	0	1	2	2	2	2	2	2
333	2	3	1	2	5	7	2	2	2	2	2	5	2	2	100	80	14.4	1.1	340	68.7694	2	0	2	#NULL!	0	2	2	3	22.9441	2	0	2	2	2	1	2	2	2
363	1	2	2	2	2	1	2	2	2	2	2	9	2	1	140	90	10.9	1.4	328	65.4102	1	1	1	2	1	1	2	4	26.2917	3	1	1	2	1	1	1	2	2
108	1	1	2	1	3	1	2	2	2	2	1	1	1	2	120	80	16.4	1	327	106.982	2	1	1	1	0	2	1	2	22.8928	2	0	1	2	2	2	2	3	2
263	1	2	1	2	5	2	2	2	1	2	1	10	2	1	130	80	13.2	0.5	324	225.45	2	0	2	#NULL!	0	2	3	3	19.1327	2	1	2	1	2	1	2	3	2
33	1	2	1	2	4	2	2	2	2	2	1	10	2	1	130	80	13.2	0.5	324	241.968	1	1	1	1	0	2	3	2	18.9069	2	1	2	1	2	1	2	3	2
236	2	2	2	2	5	4	2	2	2	2	1	2	2	2	100	75	16.1	0.88	320	87.4739	2	0	2	#NULL!	0	2	1	3	21.1553	2	0	2	2	2	1	2	2	2
346	1	2	2	2	4	6	1	2	1	2	2	2	1	2	110	65	14.5	0.9	320	118.443	2	0	2	#NULL!	0	2	1	2	23.7387	2	0	2	2	2	2	2	3	2
258	2	2	2	2	1	3	1	2	2	2	1	10	2	2	128	85	14.1	1.3	320	53.7337	2	1	1	3	0	2	3	3	23.0518	2	1	1	1	2	1	2	1	1
337	2	2	2	2	1	3	2	2	2	2	1	10	2	1	130	80	13.8	1.1	320	67.6152	2	0	2	#NULL!	0	2	3	3	22.2041	2	1	1	1	2	1	2	2	2
146	2	2	2	2	1	2	2	2	2	2	1	14	2	1	140	90	11.1	1.34	320	57.8865	1	1	1	3	1	1	3	1	21.8871	2	1	1	1	2	1	2	1	1
351	2	2	1	1	1	1	2	2	2	2	2	13	2	1	160	95	10.2	1.3	315	50.6856	1	1	1	3	1	1	3	4	20.2449	2	1	1	1	1	1	1	1	1
99	1	2	1	1	3	1	2	2	1	2	1	5	2	2	100	70	12.8	1.1	314	92.6811	1	1	1	1	1	1	2	3	22.1297	1	0	1	2	2	1	2	3	2
75	2	2	1	2	4	3	2	2	2	2	1	10	2	1	170	100	10.5	0.7	314	119.19	2	0	2	#NULL!	1	1	3	2	18.8189	2	1	2	1	1	1	2	3	2
127	2	2	1	2	4	3	2	2	1	2	1	7	2	2	120	70	15.8	0.96	312	82.7834	2	0	2	#NULL!	0	2	2	2	24.3418	2	0	2	2	2	1	2	2	2
10	2	3	2	1	1	5	2	2	2	2	1	5	1	2	100	60	13.8	0.9	312	99.7874	1	1	1	1	0	2	2	1	15.6046	1	0	1	2	2	2	2	3	2
357	2	3	1	2	2	7	2	2	1	2	1	10	2	2	100	60	15.6	1.1	306	64.5162	2	0	2	#NULL!	0	2	3	4	26.2917	3	0	1	1	2	1	1	2	2
74	2	2	1	1	3	1	2	2	1	1	1	4	2	1	130	80	15.2	0.9	306	85.2345	1	1	1	2	0	2	1	3	19.5918	2	1	1	2	2	1	2	2	2
305	1	2	2	2	4	2	2	2	2	2	1	1	1	2	100	70	16	0.6	304	200.801	2	0	2	#NULL!	0	2	1	2	25.7117	3	0	2	2	2	2	2	3	2
315	2	2	2	2	4	2	2	2	2	2	2	2	1	2	100	70	14.9	0.8	304	92.5795	2	0	2	#NULL!	0	2	1	4	24.8777	2	0	2	2	2	2	1	3	2
336	1	1	1	1	3	2	2	2	1	2	2	3	2	2	120	80	13.9	1	304	103.919	2	0	2	#NULL!	0	2	1	2	26.9274	3	0	1	2	2	1	2	3	2
331	2	4	4	2	5	4	2	2	2	2	2	6	2	2	110	65	12.8	1.1	304	64.9401	1	1	1	2	0	2	2	4	25.5296	3	0	2	2	2	1	1	2	2
415	1	3	1	1	2	1	1	2	1	2	2	9	2	2	110	70	11	1.32	304	73.8355	1	1	1	2	1	1	2	3	22.46	2	0	1	2	2	1	2	2	2
124	1	3	2	2	4	4	2	2	1	1	1	1	2	2	120	80	16	1.1	303	93.0956	1	1	1	1	0	2	1	2	21.6441	2	0	2	2	2	1	2	3	2
369	1	3	1	2	4	2	2	2	1	2	1	10	2	1	130	80	12.9	1.55	301	57.8046	1	1	1	3	1	1	3	4	26.4236	3	1	2	1	2	1	1	1	1
383	1	1	1	2	5	7	2	2	1	2	2	7	1	2	110	70	10.45	1.37	298	78.4634	2	0	2	#NULL!	1	1	2	1	20.2449	2	0	2	2	1	2	2	2	2
180	2	2	2	2	3	3	1	2	2	2	1	5	2	2	110	90	16.1	0.8	290	102.169	2	0	2	#NULL!	0	2	2	2	22.2291	2	1	1	2	2	1	2	3	2
342	2	2	2	2	2	3	2	2	2	2	2	5	2	2	100	70	13.4	1	290	71.5617	2	0	2	#NULL!	0	2	2	4	18.9292	2	0	1	2	2	1	1	2	2
332	1	1	4	2	5	6	2	2	1	2	1	4	1	2	120	80	12.9	1.1	290	103.268	1	1	1	1	1	1	1	1	20.0155	2	0	2	2	2	2	2	3	2
63	1	2	1	2	5	4	1	2	1	2	1	10	2	1	160	90	11	1.8	290	51.2112	1	1	1	3	1	1	3	3	25.5593	3	1	2	1	2	1	2	1	1
347	1	3	1	2	4	4	2	2	2	2	2	6	2	1	160	90	10	1.35	290	71.9453	1	1	1	2	1	1	2	3	22.0522	2	1	2	2	1	1	2	2	2
410	2	2	2	2	2	3	2	2	2	2	2	8	2	2	110	70	10	1.3	290	53.2041	2	1	1	3	1	1	2	4	22.2041	2	0	1	2	1	1	1	1	1
304	2	2	2	2	4	2	2	2	2	2	1	6	2	2	120	80	14.1	0.9	289	85.9438	2	0	2	#NULL!	0	2	2	3	25.8166	3	0	2	2	2	1	2	2	2
406	2	4	2	2	1	1	2	2	2	2	2	11	2	2	120	80	11.6	1.3	289	50.5537	1	1	1	3	1	1	3	4	20.6193	2	0	1	1	2	1	1	1	1
313	2	3	1	2	1	3	2	2	1	2	2	14	2	1	140	90	10.9	1.24	289	56.1859	1	1	1	3	1	1	3	4	24.8016	2	1	1	1	1	1	1	1	1
390	1	2	1	2	5	7	2	2	1	2	1	8	2	1	160	90	10	1.57	289	58.6481	1	1	1	3	1	1	2	3	21.8776	2	1	2	2	1	1	2	1	1
384	1	3	2	2	5	6	2	2	2	2	2	2	2	2	120	80	15	0.9	287	113.091	2	0	2	#NULL!	0	2	1	3	29.7442	3	0	2	2	2	1	2	3	2
210	2	2	2	1	1	1	1	2	2	1	1	3	2	2	100	60	13.8	0.67	286	129.575	2	0	2	#NULL!	0	2	1	2	18.7109	2	0	1	2	2	1	2	3	2
59	1	2	1	2	1	2	2	2	2	2	1	5	2	1	160	100	10.4	0.5	286	214.618	2	0	2	#NULL!	1	1	2	4	20.0692	2	1	1	2	1	1	1	3	2
161	1	1	1	2	1	2	2	2	2	2	1	8	2	1	130	70	10.4	1.54	286	58.5974	1	1	1	3	1	1	2	4	16.609	1	1	1	2	1	1	1	1	1
181	2	1	1	1	3	5	1	2	1	2	1	2	1	2	100	80	14.7	0.9	284	100.692	2	0	2	#NULL!	0	2	1	1	19.3772	2	0	1	2	2	2	2	3	2
287	2	1	2	2	4	2	2	2	2	2	1	1	1	2	120	80	15	0.8	280	108.313	2	0	2	#NULL!	0	2	1	1	28.764	3	0	2	2	2	2	2	3	2
397	2	2	2	2	1	1	2	2	2	2	2	10	2	2	100	80	13.2	0.7	280	109.773	2	0	2	#NULL!	0	2	3	3	19.5918	2	0	1	1	2	1	2	3	2
252	1	2	1	1	1	1	1	2	1	2	1	1	2	1	130	90	11	1.3	280	72.6649	1	1	1	2	1	1	1	3	24.0344	2	1	1	2	2	1	2	2	2
325	1	2	2	1	2	1	2	2	1	2	2	9	2	1	165	100	10.5	1.28	280	71.248	1	1	1	2	1	1	2	4	18.6214	2	1	1	2	1	1	1	2	2
137	2	3	2	2	1	2	2	2	2	2	1	4	2	2	110	70	16.1	0.8	270	101.162	1	1	1	1	0	2	1	2	20.0692	2	0	1	2	2	1	2	3	2
249	2	2	2	2	1	3	2	2	2	2	1	3	1	2	120	80	15.8	1.1	268	73.5659	2	0	2	#NULL!	0	2	1	2	20.0474	2	0	1	2	2	2	2	2	2
32	2	2	2	2	1	2	2	2	2	2	1	4	2	2	120	80	14.9	1.24	267	69.5636	2	0	2	#NULL!	0	2	1	1	21.5139	2	0	1	2	2	1	2	2	2
299	2	3	2	2	4	2	1	2	2	2	1	3	2	2	120	80	13.8	1.1	267	66.567	1	1	1	2	0	2	1	3	20.2812	2	0	2	2	2	1	2	2	2
234	2	1	1	1	3	5	2	2	2	2	1	1	1	2	120	80	12.99	0.86	267	108.189	1	1	1	1	0	2	1	1	18.0662	2	0	1	2	2	2	2	3	2
275	1	3	1	1	1	1	1	2	1	2	1	10	2	1	160	90	10	1.5	265	51.6764	1	1	1	3	1	1	3	4	21.8776	2	1	1	1	1	1	1	1	1
373	1	3	1	2	4	6	2	2	1	1	2	6	2	2	120	80	14	0.6	260	177.349	2	0	2	#NULL!	0	2	2	3	26.2188	3	0	2	2	2	1	2	3	2
260	1	3	1	1	1	1	2	2	2	2	1	2	2	2	100	60	13.9	0.9	260	114.871	2	0	2	#NULL!	0	2	1	3	20.0692	2	0	1	2	2	1	2	3	2
69	1	2	1	2	5	4	2	2	1	1	1	5	2	1	140	80	11.7	0.5	260	226.358	1	1	1	1	1	1	2	3	21.9525	2	1	2	2	2	1	2	3	2
130	2	2	2	2	3	2	2	2	2	2	1	2	2	2	120	80	10.3	0.7	260	116.374	1	1	1	1	1	1	1	2	22.6562	2	0	1	2	1	1	2	3	2
122	1	2	2	2	5	4	2	2	2	2	1	1	2	2	110	80	16.1	0.98	257	100.336	1	1	1	1	0	2	1	3	25.0135	3	0	2	2	2	1	2	3	2
219	1	2	1	2	4	4	1	2	1	1	1	5	2	2	100	60	15	0.6	256	178.595	1	1	1	1	0	2	2	3	27.4348	3	0	2	2	2	1	2	3	2
216	2	2	2	2	1	1	2	2	2	2	1	4	2	2	120	80	17.1	0.6	254	142.396	2	0	2	#NULL!	0	2	1	2	23.3067	2	0	1	2	2	1	2	3	2
391	1	2	1	2	3	2	2	2	1	2	1	8	2	2	120	80	14	0.9	254	115.827	2	0	2	#NULL!	0	2	2	3	24.6097	2	0	1	2	2	1	2	3	2
388	2	3	1	2	4	2	2	2	1	2	2	3	1	2	120	80	16.1	1	251	85.5333	2	0	2	#NULL!	0	2	1	1	18.3655	1	0	2	2	2	2	2	2	2
379	2	2	2	2	2	2	2	2	2	2	2	5	2	2	120	80	15	0.6	250	136.649	2	0	2	#NULL!	0	2	2	3	21.3839	2	0	1	2	2	1	2	3	2
235	1	2	2	2	1	2	1	2	1	1	1	4	2	2	110	70	15	0.9	250	124.226	2	0	2	#NULL!	0	2	1	2	22.8571	2	0	1	2	2	1	2	3	2
269	2	2	2	2	4	5	2	2	2	2	1	2	1	2	100	80	15	0.8	248	108.313	2	0	2	#NULL!	0	2	1	1	20.7967	2	0	2	2	2	2	2	3	2
272	1	2	1	2	4	2	2	2	1	1	1	10	2	1	130	90	14.6	0.9	245	112.259	2	0	2	#NULL!	0	2	3	3	23.1837	2	1	2	1	2	1	2	3	2
238	2	2	2	1	1	1	1	2	2	2	1	3	1	2	120	80	14.8	0.8	243	118.836	2	0	2	#NULL!	0	2	1	1	20.7476	2	0	1	2	2	2	2	3	2
76	2	2	2	2	4	4	2	2	1	2	1	14	2	1	180	100	9.3	1.42	243	50.3582	2	1	1	3	1	1	3	3	22.3094	2	1	2	1	1	1	2	1	1
233	1	1	1	1	1	1	2	2	2	2	1	1	1	2	100	60	16	1.1	240	110.903	2	0	2	#NULL!	0	2	1	1	20.5049	2	0	1	2	2	2	2	3	2
250	2	2	2	2	1	1	2	2	2	2	1	3	2	2	120	80	15.8	0.6	240	133.98	1	1	1	1	0	2	1	3	21.4692	2	0	1	2	2	1	2	3	2
306	1	2	1	1	5	4	2	2	2	2	1	4	2	2	120	80	15	0.7	240	156.14	2	0	2	#NULL!	0	2	1	3	27.0416	3	0	2	2	2	1	2	3	2
140	1	2	2	2	4	2	2	2	2	2	1	4	2	2	120	80	14.9	0.7	240	168.078	1	1	1	1	0	2	1	2	20.7967	2	0	2	2	2	1	2	3	2
209	1	2	2	2	5	4	2	2	2	2	1	5	2	2	110	80	14.7	0.98	240	108.944	2	0	2	#NULL!	0	2	2	2	22.0386	2	0	2	2	2	1	2	3	2
201	1	1	2	2	1	1	2	2	2	2	1	4	2	2	110	60	14.1	0.7	240	159.051	1	1	1	1	0	2	1	2	24.8358	2	0	1	2	2	1	2	3	2
225	2	2	2	2	4	2	1	2	1	2	1	2	2	2	100	60	13.8	0.7	240	119.19	1	1	1	1	0	2	1	2	19.6052	2	0	2	2	2	1	2	3	2
359	1	1	1	1	2	1	2	2	2	1	1	4	1	2	110	70	12	1.1	240	100.412	2	0	2	#NULL!	1	1	1	2	26.7698	3	0	1	2	2	2	2	3	2
386	2	2	2	2	1	2	2	2	2	2	2	6	2	2	100	60	15	1	239	76.7648	2	0	2	#NULL!	0	2	2	3	24.7252	2	0	1	2	2	1	2	2	2
310	1	4	2	2	5	7	1	2	1	1	1	6	2	1	160	100	10	1.34	239	65.9617	1	1	1	2	1	1	2	4	22.0932	2	1	2	2	1	1	1	2	2
196	1	2	2	2	5	4	2	2	2	2	1	4	2	2	100	70	16.1	1.1	238	91.8839	1	1	1	1	0	2	1	3	22.0522	2	0	2	2	2	1	2	3	2
402	1	3	1	2	4	6	2	2	1	2	1	5	1	2	120	80	14.9	0.8	238	137.005	2	0	2	#NULL!	0	2	2	2	26.7698	3	0	2	2	2	2	2	3	2
330	2	2	2	2	3	2	2	2	2	2	1	3	1	2	100	60	13.9	1.1	238	69.7174	2	0	2	#NULL!	0	2	1	2	24.677	2	0	1	2	2	2	2	2	2
240	2	2	2	2	1	1	1	2	2	2	1	5	2	1	135	80	10.7	1.34	238	50.0017	1	1	1	3	1	1	2	4	23.8751	2	1	1	2	1	1	1	1	1
173	1	2	2	1	1	1	2	2	2	2	1	2	2	2	100	80	17.3	1.24	236	81.0751	1	1	1	2	0	2	1	2	17.1468	1	0	1	2	2	1	2	2	2
246	2	2	2	2	4	6	2	2	1	1	1	9	2	1	140	90	15	1.3	234	56.9652	1	1	1	3	0	2	2	2	28.7347	3	1	2	2	2	1	2	1	1
226	2	2	2	1	1	1	2	2	2	2	1	3	2	2	110	75	15	0.9	234	81.5926	1	1	1	2	0	2	1	4	19.1512	2	0	1	2	2	1	1	2	2
205	2	2100	1	2	1	2	1	2	1	1	1	2	2	2	110	70	13.5	0.7	234	111.321	1	1	1	1	0	2	1	3	21.3839	2	0	1	2	2	1	2	3	2
279	1	2	1	2	4	6	2	2	1	1	1	5	2	1	160	90	11	1.6	234	60.1456	1	1	1	2	1	1	2	3	29.6875	3	1	2	2	2	1	2	2	2
278	2	2	2	2	3	3	2	2	2	2	1	3	2	2	110	70	16.5	1.1	230	65.1584	2	0	2	#NULL!	0	2	1	3	21.3382	2	0	1	2	2	1	2	2	2
203	2	2	2	2	3	3	2	2	2	2	1	2	2	2	100	80	16.1	1.1	230	69.7174	2	0	2	#NULL!	0	2	1	2	21.5645	2	0	1	2	2	1	2	2	2
206	2	2	2	2	5	4	2	2	1	2	1	4	2	2	110	80	14.75	0.6	230	137.222	1	1	1	1	0	2	1	3	23.1834	2	0	2	2	2	2	2	3	2
220	2	2	1	2	1	1	2	2	2	2	1	1	2	2	120	80	14	0.7	230	115.351	2	0	2	#NULL!	0	2	1	3	25.2174	3	0	1	2	2	1	2	3	2
288	1	3	1	1	1	1	2	2	1	2	1	6	2	1	130	80	13.4	0.6	230	179.238	2	0	2	#NULL!	0	2	2	3	21.9671	2	1	1	2	2	1	2	3	2
271	2	2	2	2	3	3	2	2	2	2	1	2	2	2	100	60	13.4	0.6	230	154.223	2	0	2	#NULL!	0	2	1	1	28.764	3	0	1	2	2	1	2	3	2
378	2	1	1	1	3	3	2	2	2	2	2	4	1	2	100	80	12.9	0.9	230	98.1125	2	0	2	#NULL!	0	2	1	1	19.3962	2	0	1	2	2	2	2	3	2
78	1	1	2	2	4	2	2	2	2	2	1	3	1	2	110	70	17.1	1	229	116.161	2	0	2	#NULL!	0	2	1	1	24.6548	2	0	2	2	2	2	2	3	2
267	1	2	1	2	5	7	2	2	1	2	1	5	2	2	110	80	16.7	1.1	229	93.0956	2	0	2	#NULL!	0	2	2	2	24.1415	2	0	2	2	2	1	2	3	2
395	1	1	1	2	5	4	2	2	1	1	2	8	2	2	110	70	12.8	0.8	228	132.136	2	0	2	#NULL!	1	1	2	3	25.9107	3	0	2	2	2	1	2	3	2
110	2	2	1	2	5	4	2	2	2	2	1	3	2	1	140	80	11.8	1.1	228	71.113	1	1	1	2	1	1	1	2	31.25	4	1	2	2	2	1	2	2	2
174	1	1	1	1	1	1	2	2	1	2	1	8	2	1	130	80	10.4	0.8	228	154.064	2	0	2	#NULL!	1	1	2	1	20.0474	2	1	1	2	1	1	2	3	2
126	1	2	2	2	4	2	2	2	2	1	1	3	2	1	140	90	10.7	1.16	226	82.5941	2	0	2	#NULL!	1	1	1	3	16.955	1	1	2	2	1	1	2	2	2
364	1	3	2	2	4	7	2	2	2	1	1	4	2	2	110	70	16.1	1.1	224	92.6811	2	0	2	#NULL!	0	2	1	3	27.6817	3	0	2	2	2	1	2	3	2
375	1	1	1	1	2	2	2	2	1	2	1	4	1	2	110	70	15.5	0.8	224	145.974	2	0	2	#NULL!	0	2	1	1	23.0546	2	0	1	2	2	2	2	3	2
12	2	4	2	2	3	5	2	2	2	2	1	7	2	2	100	70	15.1	0.6	224	144.667	2	0	2	#NULL!	0	2	2	2	23.1206	2	0	1	2	2	1	2	3	2
264	2	3	2	1	3	3	2	2	2	2	1	7	2	1	140	80	13.6	0.7	224	113.912	2	0	2	#NULL!	0	2	2	3	20.9572	2	1	1	2	2	1	2	3	2
83	1	2	1	2	1	1	2	2	1	2	1	8	2	1	160	90	10.72	0.5	224	234.513	2	0	2	#NULL!	1	1	2	2	19.3792	2	1	1	2	1	1	2	3	2
262	1	2	2	2	1	1	1	2	1	1	1	10	2	1	145	85	10.6	1.3	224	69.2102	2	0	2	#NULL!	1	1	3	4	21.6713	2	1	1	1	1	1	1	2	2
17	2	1	2	2	3	5	2	2	2	2	1	6	1	2	120	80	10.8	1.2	223	75.25	1	1	1	2	1	1	2	1	19.7239	2	0	1	2	1	2	2	2	2
158	2	2	1	2	3	1	2	2	2	2	1	3	2	1	130	70	14.9	1.24	222	57.7564	1	1	1	3	0	2	1	3	21.6713	2	1	1	2	2	1	2	1	1
62	2	1	2	2	3	1	2	2	2	2	1	3	2	1	130	80	13.9	0.85	222	89.3016	2	0	2	#NULL!	0	2	1	3	21.4109	2	1	1	2	2	1	2	2	2
372	2	2	2	1	2	1	2	2	2	2	2	2	2	2	120	80	16	1.1	221	66.567	2	0	2	#NULL!	0	2	1	3	23.3887	2	0	1	2	2	1	2	2	2
159	1	1	2	1	3	5	2	2	2	2	1	2	1	2	120	80	16	0.7	221	188.901	1	1	1	1	0	2	1	1	20.5442	2	0	1	2	2	2	2	3	2
255	2	2	2	1	1	1	2	2	2	1	1	2	2	2	110	70	16	1.3	221	55.7597	2	1	1	3	0	2	1	3	23.255	2	0	1	2	2	1	2	1	1
345	1	2	2	2	3	2	2	2	2	2	1	5	2	2	100	65	16	1	221	100.143	2	0	2	#NULL!	0	2	2	3	19.5918	2	0	1	2	2	1	2	3	2
291	1	1	1	1	1	1	1	2	1	2	1	3	2	2	110	70	15.9	0.9	221	117.355	2	0	2	#NULL!	0	2	1	2	30.4438	4	0	1	2	2	1	2	3	2
401	2	2	2	2	2	2	2	2	2	2	2	2	2	2	110	70	15.6	1.1	221	68.7694	2	0	2	#NULL!	0	2	1	3	23.1834	2	0	1	2	2	1	2	2	2
187	2	2	2	2	1	1	1	2	2	2	1	3	2	2	120	80	14.8	1.27	221	60.5643	2	0	2	#NULL!	0	2	1	2	23.03	2	0	1	2	2	1	2	2	2
229	1	1	1	1	1	1	1	1	1	1	1	5	2	2	110	70	14.8	1.3	221	75.4567	2	0	2	#NULL!	0	2	2	3	26.4463	3	0	1	2	2	1	2	2	2
413	1	3	2	2	5	7	2	2	2	2	1	5	2	2	110	70	14.7	1.1	221	88.1147	2	0	2	#NULL!	0	2	2	3	23.8367	2	0	2	2	2	1	2	2	2
389	2	2	2	2	3	3	2	2	2	2	2	2	1	2	100	60	14	1	221	82.6336	2	0	2	#NULL!	0	2	1	2	20.2812	2	0	1	2	2	2	2	2	2
261	1	1	2	2	4	5	2	2	2	2	1	2	1	2	120	80	13.9	0.7	221	184.904	2	0	2	#NULL!	0	2	1	1	20.6612	2	0	2	2	2	2	2	3	2
245	1	3	2	1	1	1	2	2	2	2	1	2	2	2	140	80	11.5	1.4	221	62.7104	1	1	1	2	1	1	1	4	19.5312	2	1	1	2	2	1	1	2	2
223	1	2	2	2	3	2	1	2	2	2	1	7	2	2	110	80	11.2	1.5	221	52.8535	2	1	1	3	1	1	2	4	24.3824	2	0	1	2	2	1	1	1	1
43	1	2	1	2	5	4	2	2	1	2	1	6	1	2	100	80	11.2	1.52	221	51.3039	2	1	1	3	1	1	2	4	19.2672	2	0	2	2	2	2	1	1	1
230	2	2	2	2	3	3	2	2	2	2	1	5	2	2	100	60	11.2	0.5	221	171.589	2	0	2	#NULL!	1	1	2	2	26.3465	3	0	1	2	2	1	2	3	2
228	2	2	2	2	1	2	1	2	2	2	1	5	2	2	120	80	17	1.1	220	66.3195	2	0	2	#NULL!	0	2	2	3	23.7387	2	0	1	2	2	1	2	2	2
208	2	2	2	2	3	3	2	2	2	2	1	2	2	2	100	70	17	1.1	220	67.079	2	0	2	#NULL!	0	2	1	3	20.2812	2	0	1	2	2	1	2	2	2
243	2	1	1	1	1	1	1	2	1	1	1	5	2	2	100	60	16	0.9	220	83.9132	2	0	2	#NULL!	0	2	2	3	19.3772	2	0	1	2	2	1	2	2	2
120	2	3	1	2	5	4	2	2	1	1	1	1	2	2	120	80	15.9	1.4	220	54.1221	2	1	1	3	0	2	1	2	26.8352	3	0	2	2	2	1	2	1	1
405	2	2	2	2	2	3	2	2	2	2	2	2	1	2	120	80	15.4	0.9	220	90.1177	2	0	2	#NULL!	0	2	1	2	24.974	2	0	1	2	2	2	2	3	2
221	2	2	2	2	3	3	2	2	2	2	1	4	1	2	120	80	14	0.7	220	127.231	2	0	2	#NULL!	0	2	1	1	18.9292	2	0	1	2	2	2	2	3	2
68	1	3	2	2	3	2	2	2	2	2	1	3	2	2	120	80	14	0.7	220	162.315	2	0	2	#NULL!	0	2	1	2	17.7154	1	0	1	2	2	1	2	3	2
107	1	2	2	1	3	1	2	2	2	2	1	7	2	2	110	70	13.2	0.9	220	108.913	2	0	2	#NULL!	0	2	2	4	19.1327	2	0	1	2	2	1	1	3	2
251	1	2	2	2	1	3	2	2	2	2	1	5	2	1	140	90	12.8	1.42	220	64.3482	1	1	1	2	0	2	2	4	21.6333	2	1	1	2	2	1	1	2	2
70	2	2	2	1	4	1	2	2	2	2	1	5	1	1	140	80	12.7	0.7	220	133.361	2	0	2	#NULL!	0	2	2	1	21.9138	2	1	2	2	2	2	2	3	2
19	1	1	2	2	3	1	2	2	2	2	1	5	1	2	110	80	11.7	1.76	220	52.3539	2	1	1	3	1	1	2	3	19.257	2	0	1	2	2	2	2	1	1
256	1	1	1	2	5	4	2	2	1	1	1	3	2	1	125	85	10.6	1.4	220	74.1687	1	1	1	2	1	1	1	2	20.5499	2	1	2	2	1	1	2	2	2
94	2	1	2	1	1	3	2	2	2	2	1	1	1	2	120	80	16	0.7	218	131.123	1	1	1	1	0	2	1	1	22.8269	2	0	1	2	2	2	2	3	2
103	2	2	1	2	1	1	2	2	1	2	1	2	2	2	120	80	14.6	1.1	218	70.7484	1	1	1	2	0	2	1	2	25.2994	3	0	1	2	2	1	2	2	2
178	2	2	1	2	3	3	2	2	1	2	1	9	1	2	110	70	14.2	0.9	217	94.5477	1	1	1	1	0	2	2	1	20.2395	2	0	1	2	2	2	2	3	2
58	2	2	1	2	3	3	2	2	1	2	1	9	1	2	110	70	14.2	0.9	217	94.5477	2	0	2	#NULL!	0	2	2	1	21.6311	2	0	1	2	2	2	2	3	2
273	2	2	2	2	3	2	2	2	2	2	1	2	2	2	120	80	16	0.8	216	104.976	2	0	2	#NULL!	0	2	1	2	26.8136	3	0	1	2	2	1	2	3	2
286	1	1	1	1	1	1	2	2	1	2	1	1	2	2	100	60	16	0.89	214	125.838	1	1	1	1	0	2	1	2	19.2672	2	0	1	2	2	1	2	3	2
30	1	2	4	2	3	1	2	1	2	2	1	4	2	2	100	80	14.3	1	212	106.434	2	0	2	#NULL!	0	2	1	2	21.7994	2	0	1	2	2	1	2	3	2
5	2	4	1	2	5	4	1	2	2	2	1	10	2	2	110	70	13.2	1.6	212	45.4599	2	1	1	3	0	2	3	2	22.6562	2	0	2	1	2	1	2	1	1
382	2	2	2	2	2	2	2	2	2	2	1	2	2	2	120	80	13	0.8	212	96.8696	2	0	2	#NULL!	0	2	1	3	25.2174	3	0	1	2	2	1	2	3	2
71	1	2	2	2	3	2	2	2	2	2	1	1	2	2	120	80	16.7	1	210	101.72	2	0	2	#NULL!	0	2	1	3	20.1348	2	0	1	2	2	1	2	3	2
194	2	1	2	2	4	5	2	2	2	2	1	1	1	2	110	70	15.8	1.58	210	51.6736	1	1	1	3	0	2	1	1	18.424	1	0	2	2	2	2	2	1	1
195	2	2	2	2	1	2	2	2	2	2	1	10	2	1	130	80	14.1	0.9	210	89.1843	2	0	2	#NULL!	0	2	3	2	20.2812	2	1	1	1	2	1	2	2	2
193	1	2	2	2	3	2	2	2	2	2	1	4	2	2	110	60	14.1	1.1	210	91.1256	2	0	2	#NULL!	0	2	1	3	22.9854	2	0	1	2	2	1	2	3	2
13	2	2	1	2	1	5	2	2	2	2	1	5	1	2	100	70	13.7	0.89	210	94.5281	1	1	1	1	0	2	2	2	19.7239	2	0	1	2	2	2	2	3	2
186	1	2	2	2	3	2	2	2	2	2	1	10	2	1	140	90	10.4	0.9	210	110.697	2	0	2	#NULL!	1	1	3	3	20.0692	2	1	1	1	1	1	2	3	2
115	1	2	1	2	4	4	2	2	2	2	1	2	2	2	120	80	16.2	0.8	208	139.135	1	1	1	1	0	2	1	2	23.5304	2	0	2	2	2	1	2	3	2
311	2	1	2	2	4	5	2	2	2	2	2	6	1	2	100	60	14	1	208	90.0102	2	0	2	#NULL!	0	2	2	1	18.4911	1	0	2	2	2	2	2	3	2
136	1	1	1	2	4	5	2	2	2	2	1	2	1	2	120	80	13.8	1.1	208	102.508	2	0	2	#NULL!	0	2	1	1	19.6283	2	0	2	2	2	2	2	3	2
125	2	2	2	2	1	3	2	2	2	2	1	10	2	1	140	80	11.2	0.6	208	136.09	2	0	2	#NULL!	1	1	3	3	17.9687	1	1	1	1	2	1	2	3	2
104	1	2	1	2	5	4	1	2	1	1	1	20	2	1	130	70	10.8	2.3	208	37.4886	2	1	1	3	1	1	3	3	23.8751	2	1	2	1	1	1	2	1	1
89	1	2	1	2	5	4	2	2	2	2	1	12	2	1	160	90	10.2	0.88	208	113.606	1	1	1	1	1	1	3	3	21.2245	2	1	2	1	1	1	2	3	2
134	1	1	2	2	3	3	2	2	1	1	1	2	1	2	120	80	14.8	0.9	207	138.355	1	1	1	1	0	2	1	1	19.052	2	0	1	2	2	2	2	3	2
47	1	2	1	2	4	2	2	2	2	1	1	8	2	1	160	100	12.8	0.8	207	134.441	1	1	1	1	1	1	2	2	25.4028	3	1	2	2	2	1	2	3	2
128	2	1	2	2	4	5	2	2	2	2	1	5	1	1	160	90	10.8	1.5	207	55.8446	1	1	1	3	1	1	2	1	24.1415	2	1	2	2	1	1	2	1	1
167	2	2	1	2	1	2	2	2	2	2	1	2	2	1	160	90	10.8	0.8	207	99.7549	2	0	2	#NULL!	1	1	1	2	25.4028	3	1	1	2	1	1	2	3	2
381	2	2	2	2	2	3	2	2	2	1	1	6	1	2	100	60	16	1	206	87.6031	2	0	2	#NULL!	0	2	2	1	25.2994	3	0	1	2	2	2	2	2	2
335	2	2	2	2	1	3	2	2	2	2	1	4	1	2	100	60	13.5	1.1	206	75.5211	2	0	2	#NULL!	0	2	1	1	20.5457	2	0	1	2	2	2	2	2	2
77	2	1	2	2	3	5	2	2	2	2	1	2	1	2	120	80	10.9	0.8	206	117.605	2	0	2	#NULL!	1	1	1	1	19.3878	2	0	1	2	1	2	2	3	2
307	2	3	2	2	1	2	2	2	2	2	1	6	2	1	140	90	10.8	1.4	206	49.3294	1	1	1	3	1	1	2	3	24.8016	2	1	1	2	1	1	2	1	1
312	2	4	2	2	3	2	2	2	2	2	1	5	1	2	120	80	15.8	1.1	205	71.489	2	0	2	#NULL!	0	2	2	2	26.5625	3	0	1	2	2	2	2	2	2
97	2	2	2	1	1	1	2	2	2	2	1	4	2	2	100	70	10.3	1.5	205	47.2718	2	1	1	3	1	1	1	3	23.5304	2	0	1	2	1	1	2	1	1
96	1	2	2	1	1	1	2	2	2	2	1	4	2	2	100	65	14.4	0.9	204	113.96	2	0	2	#NULL!	0	2	1	3	19.4932	2	0	1	2	2	1	2	3	2
105	2	1	2	2	4	5	2	2	2	2	1	4	1	2	100	70	14	0.98	204	95.062	1	1	1	1	0	2	1	1	18.6667	2	0	2	2	2	2	2	3	2
285	2	2	2	1	1	1	2	2	2	2	1	10	2	1	140	80	11.4	1.4	204	49.0021	1	1	1	3	1	1	3	4	23.8751	2	1	1	1	2	1	1	1	1
303	2	2	1	1	1	1	2	2	1	2	1	2	2	1	129	80	13.3	1	203	75.4764	1	1	1	2	0	2	1	3	26.8386	3	1	1	2	2	1	2	2	2
64	2	2	2	2	4	2	2	2	2	2	1	7	2	2	120	80	15.5	0.9	202	81.8624	1	1	1	2	0	2	2	4	19.1001	2	0	2	2	2	1	1	2	2
362	1	2	1	2	5	4	2	2	1	2	1	2	1	2	110	85	12.6	0.8	202	137.005	2	0	2	#NULL!	1	1	1	2	25.8166	3	0	2	2	2	2	2	3	2
309	2	2	2	2	4	2	1	2	2	1	1	3	1	2	120	80	11.9	1.1	202	74.0269	2	0	2	#NULL!	1	1	1	2	22.3863	2	0	2	2	2	2	2	2	2
284	2	2	2	2	4	2	1	2	1	1	1	2	2	2	120	80	16.8	0.7	201	117.453	2	0	2	#NULL!	0	2	1	2	28.125	3	0	2	2	2	1	2	3	2
377	2	2	6	2	4	4	2	2	2	2	1	5	1	2	120	80	15.4	1	200	77.823	2	0	2	#NULL!	0	2	2	2	21.7994	2	0	2	2	2	2	2	2	2
365	2	2	2	2	2	3	2	2	2	2	2	4	1	2	120	80	15.7	1	198	81.6229	1	1	1	2	0	2	1	2	22.1297	2	0	1	2	2	2	2	2	2
244	2	2	2	2	4	4	2	2	1	2	2	2	2	2	100	60	15	0.9	198	89.6438	2	0	2	#NULL!	0	2	1	2	26.3465	3	0	2	2	2	1	2	2	2
376	2	2	2	2	2	3	2	2	2	2	2	3	1	2	100	60	14.32	1	198	77.1081	2	0	2	#NULL!	0	2	1	2	25.5296	3	0	1	2	2	2	2	2	2
280	2	2	2	2	4	5	2	2	2	2	1	2	1	2	100	60	13.9	0.5	198	196.635	2	0	2	#NULL!	0	2	1	1	23.74	2	0	2	2	2	2	2	3	2
396	2	2	2	2	4	3	2	2	2	2	2	4	1	2	120	80	13.8	0.9	198	87.8845	2	0	2	#NULL!	0	2	1	2	26.986	3	0	2	2	2	2	2	2	2
170	1	2	2	1	1	1	2	2	2	2	1	3	1	2	120	80	16	0.9	197	124.226	1	1	1	1	0	2	1	2	20.9321	2	0	1	2	2	2	2	3	2
144	2	2	1	2	3	2	2	2	1	2	1	4	2	2	120	80	14.7	0.7	197	120.438	2	0	2	#NULL!	0	2	1	2	23.7332	2	0	1	2	2	1	2	3	2
50	1	2	2	1	1	1	2	2	2	2	1	3	2	2	120	80	14.6	0.9	197	120.814	1	1	1	1	0	2	1	2	20.9321	2	0	1	2	2	1	2	3	2
217	2	2	2	2	3	2	2	2	2	2	1	2	2	1	130	80	10.2	1.2	196	62.1995	1	1	1	2	1	1	1	3	22.5896	2	1	1	2	1	1	2	2	2
297	1	2	1	2	5	6	2	1	1	1	1	7	2	1	140	100	10	1.3	196	76.0978	1	1	1	2	1	1	2	3	30.863	4	1	2	2	1	1	2	2	2
179	1	1	1	2	4	6	2	2	2	2	1	3	1	2	110	70	16.1	0.8	194	148.033	1	1	1	1	0	2	1	1	19.1953	2	0	2	2	2	2	2	3	2
214	1	2	2	2	1	1	1	2	2	2	1	2	2	2	110	60	16	0.6	192	175.572	2	0	2	#NULL!	0	2	1	4	18.4965	2	0	1	2	2	1	1	3	2
289	2	2	2	2	3	3	2	2	2	2	1	4	2	2	120	80	16	0.9	190	92.7359	2	0	2	#NULL!	0	2	1	2	25	3	0	1	2	2	1	2	3	2
328	2	2	2	2	1	3	2	2	2	2	1	4	2	2	110	70	16	0.6	190	136.649	2	0	2	#NULL!	0	2	1	3	22.2041	2	0	1	2	2	1	2	3	2
355	1	1	1	2	4	6	2	2	1	2	1	3	1	2	120	80	15.5	0.8	190	150.277	2	0	2	#NULL!	0	2	1	1	20.4152	2	0	2	2	2	2	2	3	2
149	2	2	1	2	4	2	2	2	1	2	1	4	2	2	110	70	15.5	0.8	190	98.4565	2	0	2	#NULL!	0	2	1	3	22.9591	2	0	2	2	2	1	2	3	2
1	1	1	2	1	4	5	2	2	2	2	1	9	1	2	110	80	14.5	1.27	190	93.9554	2	0	2	#NULL!	0	2	2	1	19.052	2	0	2	2	2	2	2	3	2
340	2	2	2	2	1	3	2	2	2	2	1	5	1	2	110	70	14	0.8	190	102.169	2	0	2	#NULL!	0	2	2	2	20.9573	2	0	1	2	2	2	2	3	2
151	1	2	1	2	5	4	2	2	1	2	1	7	2	1	160	90	10.6	1	190	99.4068	2	0	2	1	1	1	2	3	27.0842	3	1	2	2	1	1	2	3	2
414	1	1	1	2	5	2	2	2	2	2	1	2	1	2	120	80	15.1	0.7	189	156.839	2	0	2	#NULL!	0	2	1	2	23.5078	2	0	2	2	2	2	2	3	2
327	1	3	1	2	4	7	2	2	1	2	1	2	1	2	120	80	14.6	1.1	189	95.3483	2	0	2	#NULL!	0	2	1	2	23.04	2	0	2	2	2	2	2	3	2
259	2	2	2	2	3	2	2	2	2	2	1	1	1	2	110	70	14.4	0.7	189	120.438	2	0	2	#NULL!	0	2	1	2	26.2985	3	0	1	2	2	2	2	3	2
366	2	2	2	2	2	3	2	2	2	2	1	2	1	2	110	65	13.7	0.8	189	109.841	2	0	2	#NULL!	0	2	1	1	20.061	2	0	1	2	2	2	2	3	2
113	2	2	1	2	1	3	2	2	2	2	1	1	1	2	120	80	13.5	1.1	189	75.0031	2	0	2	#NULL!	0	2	1	1	19.4932	2	0	1	2	2	2	2	2	2
73	2	2	1	1	1	1	2	2	2	2	1	6	2	1	140	90	10.7	0.8	188	100.68	2	0	2	#NULL!	1	1	2	2	21.3039	2	1	1	2	1	1	2	3	2
404	2	1	1	2	4	5	2	2	1	2	1	4	1	2	100	80	16	0.9	187	103.734	2	0	2	#NULL!	0	2	1	1	19.6283	2	0	2	2	2	2	2	3	2
237	2	2	2	2	4	4	1	2	2	2	1	3	2	2	110	70	14.8	0.9	187	89.1843	1	1	1	2	0	2	1	2	28.3531	3	0	2	2	2	1	2	2	2
11	2	2	2	2	3	5	2	2	2	2	1	5	2	1	150	90	10.5	0.6	187	139.032	2	0	2	#NULL!	1	1	2	2	24.5243	2	1	1	2	1	1	2	3	2
141	2	2	2	2	4	2	2	2	2	2	1	3	2	2	110	60	16	1.27	186	59.9369	2	1	1	3	0	2	1	2	20.2812	2	0	2	2	2	1	2	1	1
239	1	1	1	1	5	4	1	2	1	1	1	2	1	2	120	80	15.7	1.3	186	85.816	2	0	2	#NULL!	0	2	1	1	20.9573	2	0	2	2	2	2	2	2	2
191	2	2	2	2	4	6	1	2	2	2	1	5	2	2	100	60	15.7	0.5	186	167.958	1	1	1	1	0	2	2	3	24.093	2	0	2	2	2	1	2	3	2
290	2	2	2	2	5	7	2	2	2	1	1	6	2	2	100	60	14	0.6	186	130.275	2	0	2	#NULL!	0	2	2	4	26.0262	3	0	2	2	2	1	1	3	2
182	1	2	1	2	5	4	1	1	2	2	1	6	2	1	150	90	11.2	0.8	186	132.691	1	1	1	1	1	1	2	3	22.3094	2	1	2	2	2	1	2	3	2
65	2	2	1	2	1	1	2	2	1	2	1	5	2	2	100	70	10.2	1.7	186	40.433	2	1	1	3	1	1	2	3	23.0546	2	0	1	2	1	1	2	1	1
212	1	2	1	2	5	4	1	2	1	1	1	4	2	2	120	80	16	1.6	180	56.4258	2	1	1	3	0	2	1	4	21.5451	2	0	2	2	2	1	1	1	1
197	1	2	2	2	1	1	1	2	1	1	1	1	2	2	110	60	15.8	0.96	180	110.468	2	0	2	#NULL!	0	2	1	2	24.3824	2	0	1	2	2	1	2	3	2
326	1	1	1	2	3	5	2	2	2	1	1	2	1	2	100	70	15	0.9	180	139.803	2	0	2	#NULL!	0	2	1	1	17.9687	1	0	1	2	2	2	2	3	2
248	2	2	1	1	3	3	2	2	2	2	1	1	2	2	120	80	14	0.8	180	99.7549	1	1	1	1	0	2	1	2	19.2277	2	0	1	2	2	1	2	3	2
148	2	3	2	2	1	3	2	2	2	2	1	5	2	2	120	80	15	1	179	75.4764	2	0	2	#NULL!	0	2	2	3	21.7181	2	0	1	2	2	1	2	2	2
80	2	1	1	2	4	5	2	2	2	2	2	3	1	2	100	80	14.6	0.8	179	111.506	2	0	2	#NULL!	0	2	1	1	18.6115	2	0	2	2	2	2	2	3	2
87	2	2	2	2	3	3	1	2	2	2	1	3	1	2	100	60	13.8	0.6	179	146.309	1	1	1	1	0	2	1	2	19.2277	2	0	1	2	2	2	2	3	2
227	2	2	2	1	4	4	2	2	2	2	1	4	2	2	100	80	16.1	1.4	178	55.358	2	1	1	3	0	2	1	2	20.2812	2	0	2	2	2	1	2	1	1
84	2	2	1	2	4	3	2	2	2	2	2	1	2	1	130	90	14.8	0.8	178	95.7729	2	0	2	#NULL!	0	2	1	3	28.3039	3	1	2	2	2	1	2	3	2
183	1	2	2	1	1	1	1	2	2	2	1	1	2	2	110	70	14.2	1.4	178	70.166	1	1	1	2	0	2	1	3	20.2812	2	0	1	2	2	1	2	2	2
292	1	2	1	1	1	1	2	2	2	2	1	2	2	2	120	80	13.6	0.5	178	236.847	2	0	2	#NULL!	0	2	1	2	30.8596	4	0	1	2	2	1	2	3	2
339	1	1	1	1	4	2	2	2	1	1	1	4	1	2	100	70	12.8	0.9	178	124.226	2	0	2	#NULL!	1	1	1	2	25.7117	3	0	2	2	2	2	2	3	2
2	1	2	2	1	1	1	2	2	2	2	1	6	2	1	160	90	12.2	0.6	178	183.409	2	0	2	#NULL!	1	1	2	3	26.4721	3	1	1	2	2	1	2	3	2
213	1	2	1	2	4	5	2	2	1	2	1	3	1	2	120	80	10.9	1.6	178	52.3792	2	1	1	3	1	1	1	3	19.1001	2	0	2	2	1	2	2	1	1
55	2	2	1	2	5	4	2	2	1	1	1	3	2	2	120	80	13.9	0.8	177	95.081	1	1	1	1	0	2	1	3	29.3848	3	0	2	2	2	1	2	3	2
176	2	2	1	2	5	4	2	2	1	2	1	3	2	2	120	80	13.9	0.8	177	95.081	2	0	2	#NULL!	0	2	1	3	28.3447	3	0	2	2	2	1	2	3	2
22	1	1	2	2	5	5	2	2	2	2	1	4	1	2	112	100	16	1.4	176	80.7673	1	1	1	2	0	2	1	1	20.6612	2	1	2	2	2	2	2	2	2
147	2	1	2	2	1	3	2	2	2	2	1	3	2	2	100	70	16.7	0.8	176	95.7729	1	1	1	1	0	2	1	3	23.8054	2	0	1	2	2	1	2	3	2
116	2	1	2	2	1	2	2	2	2	2	1	2	2	1	140	90	14.7	1.5	176	48.2937	2	1	1	3	0	2	1	2	23.7812	2	1	1	2	2	1	2	1	1
371	2	2	2	2	2	3	2	2	1	2	1	2	1	2	100	60	14.5	1.1	176	70.7484	2	0	2	#NULL!	0	2	1	2	21.6333	2	0	1	2	2	2	2	2	2
412	2	2	2	2	2	2	2	2	2	2	1	4	2	2	100	60	13.4	0.9	176	84.8926	2	0	2	#NULL!	0	2	1	3	21.9525	2	0	1	2	2	1	2	2	2
118	1	2	2	2	3	1	2	2	2	2	1	2	2	2	120	60	10.7	1.6	176	57.7912	1	1	1	3	1	1	1	3	26.4463	3	0	1	2	1	1	2	1	1
66	1	1	2	2	1	3	2	2	2	2	1	12	2	1	160	90	10.5	0.6	176	171.3	2	0	2	#NULL!	1	1	3	4	22.2041	2	1	1	1	1	1	1	3	2
92	2	2	1	2	1	3	2	2	2	2	1	4	2	1	130	80	10	0.9	175	78.4999	1	1	1	2	1	1	1	4	20.7008	2	1	1	2	1	1	1	2	2
162	2	2	2	1	3	3	2	2	2	2	1	6	2	1	130	80	14.3	0.8	174	97.644	1	1	1	1	0	2	2	3	19.6311	2	1	1	2	2	1	2	3	2
119	2	2	1	2	3	3	2	1	2	1	1	5	2	2	100	70	14.3	1.2	174	63.3589	2	0	2	#NULL!	0	2	2	2	22.1003	2	0	1	2	2	1	2	2	2
42	2	2	2	1	3	3	2	2	2	2	1	2	2	1	130	90	14.2	1.35	174	53.7337	1	1	1	2	0	2	1	3	21.9388	2	1	1	2	2	1	2	2	2
4	1	2	1	2	5	4	2	2	2	2	2	3	1	2	120	80	11.2	0.9	174	132.227	1	1	1	1	1	1	1	1	18.1312	1	0	2	2	2	2	2	3	2
38	1	2	1	2	5	4	2	2	2	2	1	4	2	2	120	80	14.2	1.76	173	54.1221	1	1	1	3	0	2	1	2	20.8117	2	0	2	2	2	1	2	1	1
122	1	1	2	1	1	1	2	1	2	2	1	1	1	2	120	80	10.4	1	171	116.161	2	0	2	#NULL!	1	1	1	1	22.2137	2	0	1	2	1	2	2	3	2
232	2	2	2	2	3	3	1	2	2	2	1	2	2	2	120	80	13.9	1.5	170	48.0787	2	1	1	3	0	2	1	3	22.6474	2	0	1	2	2	1	2	1	1
404	1	2	2	2	5	7	2	2	2	2	1	6	2	2	120	80	14.9	1.1	169	92.6811	2	0	2	#NULL!	0	2	2	3	19.7133	2	0	2	2	2	1	2	3	2
350	1	3	3	2	5	6	2	2	2	2	2	3	2	2	100	70	14.3	0.9	169	115.827	2	0	2	#NULL!	0	2	1	3	25.7117	3	0	2	2	2	1	2	3	2
393	2	1	1	1	4	5	2	2	2	2	2	4	1	2	110	70	13.2	0.9	169	98.929	2	0	2	#NULL!	0	2	1	1	20.5688	2	0	2	2	2	2	2	3	2
6	2	2	1	2	5	4	2	2	1	2	1	10	2	1	160	95	10	1.4	169	51.1893	1	1	1	3	1	1	3	3	23.255	2	1	2	1	1	1	2	1	1
218	1	2	2	2	4	4	1	2	2	2	1	2	1	2	100	60	16	0.7	168	166.022	2	0	2	#NULL!	0	2	1	2	24.6097	2	0	2	2	2	2	2	3	2
172	2	2	2	2	3	2	2	2	2	2	1	2	2	1	130	80	14.8	0.7	168	113.912	1	1	1	1	0	2	1	3	22.2222	2	1	1	2	2	1	2	3	2
334	1	1	1	2	4	2	2	2	1	2	1	2	2	2	110	70	14.6	0.8	168	132.691	2	0	2	#NULL!	0	2	1	3	21.2953	2	0	2	2	2	1	2	3	2
241	2	2	2	2	1	2	2	2	2	2	1	1	2	2	120	80	14.5	1.24	168	60.7155	2	0	2	#NULL!	0	2	1	2	27.4077	3	0	1	2	2	1	2	2	2
308	1	2	2	2	4	5	2	2	2	2	1	2	1	2	100	60	14.2	0.6	168	216.671	2	0	2	#NULL!	0	2	1	1	18.902	2	0	2	2	2	2	2	3	2
257	2	1	1	1	3	2	2	2	1	2	1	5	1	2	120	80	14	0.8	168	113.332	2	0	2	#NULL!	0	2	2	1	19.8141	2	0	1	2	2	2	2	3	2
247	2	2	2	1	1	1	1	2	2	2	1	20	2	1	140	90	10.7	1.4	168	48.2367	1	1	1	3	1	1	3	4	18.8092	2	1	1	1	1	1	1	1	1
52	2	2	2	2	3	2	2	1	2	2	1	2	2	1	140	80	10.7	0.7	168	113.912	2	0	2	#NULL!	1	1	1	3	22.8269	2	1	1	2	1	1	2	3	2
323	1	2	1	2	5	6	2	2	1	2	1	2	1	2	130	80	14.1	0.6	167	191.908	2	0	2	#NULL!	0	2	1	2	25.8264	3	0	2	2	2	2	2	3	2
112	2	2	2	2	3	3	2	2	2	2	1	3	2	2	110	70	14	0.7	167	122.465	1	1	1	1	0	2	1	2	20.8117	2	0	1	2	2	1	2	3	2
88	1	2	2	2	3	2	2	2	2	2	1	4	2	1	139	90	15.6	1	166	98.0243	1	1	1	1	0	2	1	3	22.0522	2	1	1	2	2	1	2	3	2
398	2	2	2	2	4	2	2	2	2	2	1	2	1	2	100	60	15.6	0.6	165	142.396	2	0	2	#NULL!	0	2	1	2	21.9713	2	0	2	2	2	2	2	3	2
283	1	1	1	1	3	2	2	2	1	1	1	2	1	2	100	80	13.9	1.1	165	108.673	2	0	2	#NULL!	0	2	1	1	18.2899	1	0	1	2	2	2	2	3	2
222	2	2	1	1	3	6	1	2	1	2	1	4	2	2	100	60	11.9	1.5	165	46.2937	2	1	1	3	1	1	1	2	28.6501	3	0	1	2	2	1	2	1	1
319	2	2	1	2	1	1	2	2	1	2	2	3	2	2	110	80	16.2	0.6	163	127.104	2	0	2	#NULL!	0	2	1	4	21.551	2	0	1	2	2	1	1	3	2
35	2	2	1	2	1	3	2	2	2	2	1	3	2	1	160	80	10.1	0.6	163	162.295	1	1	1	1	1	1	1	1	23.3844	2	1	1	2	1	1	2	3	2
176	2	2	1	2	1	1	2	2	2	2	1	3	1	1	130	90	16.2	1.3	162	67.8617	2	0	2	#NULL!	0	2	1	1	21.3333	2	1	1	2	2	2	2	2	2
14	2	2	2	1	1	5	2	2	2	2	1	6	1	2	110	70	15.6	1.5	162	54.4141	1	1	1	3	0	2	2	1	17.9418	1	0	1	2	2	2	2	1	1
56	2	2	1	2	4	4	2	2	1	2	1	3	2	1	130	90	14.2	1.3	162	56.9652	1	1	1	3	0	2	1	2	21.3333	2	1	2	2	2	1	2	1	1
102	1	2	2	1	1	1	2	2	2	2	1	6	2	2	100	70	16.4	1.2	161	79.4252	1	1	1	2	0	2	2	3	20.7612	2	0	1	2	2	1	2	2	2
215	2	2	2	2	1	1	2	2	2	2	1	4	2	2	120	80	15	0.7	160	116.374	2	0	2	#NULL!	0	2	1	2	25.7117	3	0	1	2	2	1	2	3	2
411	1	3	1	2	4	4	2	2	2	2	2	2	1	2	100	60	15	1.1	160	91.8839	2	0	2	#NULL!	0	2	1	3	22.0386	2	0	2	2	2	2	2	3	2
28	1	2	1	2	5	4	2	2	2	2	1	2	1	2	110	70	14.8	0.9	160	120.814	1	1	1	1	0	2	1	2	25.204	3	0	2	2	2	2	2	3	2
274	2	2	2	2	1	2	2	2	2	2	1	1	1	2	100	60	14	0.6	160	155.409	2	0	2	#NULL!	0	2	1	1	20.5499	2	0	1	2	2	2	2	3	2
298	2	2	2	1	1	1	2	2	2	2	1	2	1	2	120	80	10.9	0.7	160	123.188	2	0	2	#NULL!	1	1	1	2	19.052	2	0	1	2	1	2	2	3	2
270	1	1	1	1	1	1	2	2	2	2	1	4	1	2	120	80	15.7	0.8	159	150.277	2	0	2	#NULL!	0	2	1	1	21.3382	2	0	1	2	2	2	2	3	2
109	1	2	2	2	3	2	2	2	2	2	1	13	2	1	130	85	11	2.4	159	36.0655	2	1	1	3	1	1	3	3	21.5139	2	1	1	1	2	1	2	1	1
8	2	4	1	2	3	3	1	2	2	2	1	4	2	1	140	90	10	1.6	159	42.2847	1	1	1	3	1	1	1	3	21.2031	2	1	1	2	1	1	2	1	1
329	2	1	1	1	1	1	2	2	2	2	1	1	1	2	120	80	14	0.7	158	127.231	2	0	2	#NULL!	0	2	1	1	19.6052	2	0	1	2	2	2	2	3	2
316	1	2	1	2	5	4	2	2	1	1	2	3	1	2	110	70	13.8	0.7	158	170.294	2	0	2	#NULL!	0	2	1	1	20.5499	2	0	2	2	2	2	2	3	2
154	1	2	2	2	1	2	2	2	2	2	1	10	2	1	150	70	11.2	0.6	158	184.935	2	0	2	#NULL!	1	1	3	3	20.7967	2	1	1	1	2	1	2	3	2
300	1	2	1	2	4	7	1	2	1	2	1	7	2	1	160	100	10.1	1.4	157	66.4817	1	1	1	2	1	1	2	3	24.8358	2	1	2	2	1	1	2	2	2
150	2	3	2	2	1	3	2	2	2	2	1	1	2	2	110	80	15.6	1.2	156	57.9837	1	1	1	3	0	2	1	4	20.5457	2	0	1	2	2	1	1	1	1
368	2	4	4	2	5	7	2	2	2	2	1	2	2	2	120	80	15	1	156	72.4904	2	0	2	#NULL!	0	2	1	4	22.8571	2	0	2	2	2	1	1	2	2
231	2	1	1	1	1	1	1	2	1	1	1	1	2	2	100	60	14.9	0.9	156	87.8845	2	0	2	#NULL!	0	2	1	2	28.6501	3	0	1	2	2	1	2	2	2
207	1	1	2	2	1	1	2	2	1	2	1	2	2	2	100	60	14.6	0.6	156	190.017	2	0	2	#NULL!	0	2	1	2	22.4913	2	0	1	2	2	1	2	3	2
277	1	3	1	1	1	1	2	2	1	1	1	9	2	2	120	80	13	0.7	156	149.49	2	0	2	#NULL!	0	2	2	3	27.7671	3	0	1	2	2	1	2	3	2
81	1	2	2	2	5	4	2	2	2	2	1	4	2	1	140	90	10.4	0.99	155	104.664	2	0	2	#NULL!	1	1	1	3	21.2245	2	1	2	2	1	1	2	3	2
349	2	2	1	2	1	3	2	2	2	2	1	25	2	2	120	80	16	1	154	73.7599	2	0	2	#NULL!	0	2	3	3	19.1327	2	0	1	1	2	1	2	2	2
407	1	1	1	2	5	4	2	2	1	2	2	3	1	2	100	60	16	0.9	154	127.423	2	0	2	#NULL!	0	2	1	1	21.6333	2	0	2	2	2	2	2	3	2
302	1	1	1	2	4	5	2	2	2	2	1	2	1	2	100	60	14.8	0.9	154	134.484	2	0	2	#NULL!	0	2	1	1	21.2084	2	0	2	2	2	2	2	3	2
399	1	3	2	1	2	1	2	2	2	2	2	5	2	2	120	80	14.7	0.8	154	128.142	2	0	2	#NULL!	0	2	2	3	22.8571	2	0	1	2	2	1	2	3	2
166	1	1	2	1	4	4	2	2	2	2	1	8	1	2	120	80	14.6	1.21	154	93.9685	2	0	2	#NULL!	0	2	2	1	18.6453	2	0	2	2	2	2	2	3	2
354	2	2	2	2	1	3	2	2	2	2	1	5	2	2	100	60	14.4	1.1	154	65.1584	2	0	2	#NULL!	0	2	2	3	21.5139	2	0	1	2	2	1	2	2	2
343	2	4	3	2	5	7	1	2	2	2	1	2	1	2	100	60	13.4	1.1	154	70.0512	2	0	2	#NULL!	0	2	1	2	19.3792	2	0	2	2	2	2	2	2	2
46	1	1	2	2	4	4	2	2	2	2	1	8	1	2	120	80	10.4	1.24	154	91.3499	1	1	1	1	1	1	2	1	19.8839	2	0	2	2	1	2	2	3	2
265	2	2	2	2	4	5	2	2	2	2	1	4	2	1	100	80	15	0.7	153	108.691	2	0	2	#NULL!	0	2	1	4	20.0773	2	1	2	2	2	1	1	3	2
40	2	2	2	1	1	1	2	2	2	2	1	9	2	2	100	80	14.3	0.8	153	93.1687	2	0	2	#NULL!	0	2	2	4	22.4766	2	0	1	2	2	1	1	3	2
25	2	1	1	2	4	4	1	2	1	2	1	3	2	1	140	90	12.5	0.9	153	85.9438	2	0	2	#NULL!	0	2	1	3	21.048	2	1	2	2	2	1	2	2	2
100	2	2	2	2	4	3	2	2	2	2	1	2	2	2	100	70	14	1.9	152	37.1045	1	1	1	3	0	2	1	2	20.5499	2	0	2	2	2	1	2	1	1
95	1	1	1	2	5	4	2	2	2	2	1	14	1	2	100	80	11	1	152	106.434	1	1	1	1	1	1	3	2	24.2424	2	0	2	1	2	2	2	3	2
322	2	4	1	1	1	1	2	2	1	2	2	1	2	2	120	80	16.1	0.7	150	110.922	2	0	2	#NULL!	0	2	1	3	19.3698	2	0	1	2	2	1	2	3	2
242	2	2	2	2	4	2	2	2	2	2	1	3	2	2	100	60	14.5	0.8	150	99.3108	2	0	2	#NULL!	0	2	1	3	19.2672	2	0	2	2	2	1	2	3	2
293	2	2	2	2	4	2	1	2	1	2	1	4	2	2	110	60	13	1.1	150	69.0769	1	1	1	2	0	2	1	2	19.4612	2	0	2	2	2	1	2	2	2
133	1	2	1	2	4	2	1	2	2	2	1	10	2	1	150	90	11.2	1.4	150	63.0406	1	1	1	2	1	1	3	4	22.9854	2	1	2	1	2	1	1	2	2
408	1	2	2	2	2	2	2	2	2	2	2	1	1	2	110	70	14	0.6	149	183.409	2	0	2	#NULL!	0	2	1	3	22.6474	2	0	1	2	2	2	2	3	2
49	1	2	1	1	1	1	1	2	2	2	1	3	2	1	150	85	13.6	1.7	149	56.3324	1	1	1	3	0	2	1	2	26.2917	3	1	1	2	2	1	2	1	1
169	1	2	1	1	1	1	1	2	1	2	1	3	2	1	150	85	11	1.7	149	56.3324	2	1	1	3	1	1	1	2	26.2917	3	1	1	2	2	1	2	1	1
324	2	2	3	2	3	3	2	2	2	2	1	3	1	2	120	80	15.6	0.7	148	122.465	2	0	2	#NULL!	0	2	1	2	26.7094	3	0	1	2	2	2	2	3	2
198	2	1	2	1	4	5	2	2	2	2	1	3	1	2	110	80	13.8	1.24	148	68.9387	2	0	2	#NULL!	0	2	1	1	19.9792	2	0	2	2	2	2	2	2	2
54	1	2	1	1	1	1	2	2	2	2	1	8	2	1	135	80	10.2	0.8	147	124.384	2	0	2	#NULL!	1	1	2	4	20.0474	2	1	1	2	1	1	1	3	2
353	2	2	2	2	4	3	2	2	2	2	1	2	1	2	100	60	13.9	0.8	146	113.332	2	0	2	#NULL!	0	2	1	1	22.4323	2	0	2	2	2	2	2	3	2
361	2	2	2	2	3	3	2	2	2	2	2	3	2	2	110	70	13.7	1.1	146	68.7694	2	0	2	#NULL!	0	2	1	3	28.3447	3	0	1	2	2	1	2	2	2
321	2	2	3	2	3	3	2	2	2	2	1	2	2	2	100	60	16	0.7	145	118.016	2	0	2	#NULL!	0	2	1	2	20.2449	2	0	1	2	2	1	2	3	2
348	2	1	4	2	4	5	2	2	2	2	1	2	1	2	100	60	15	1.1	145	79.1597	2	0	2	#NULL!	0	2	1	1	20.2395	2	0	2	2	2	2	2	2	2
409	2	2	2	2	2	3	2	2	2	2	2	3	2	2	120	80	14.7	1.1	145	66.0774	2	0	2	#NULL!	0	2	1	3	22.4323	2	0	1	2	2	1	2	2	2
253	2	1	2	2	4	5	2	2	2	2	1	3	1	2	120	80	14	1.1	145	77.2139	2	0	2	#NULL!	0	2	1	1	22.0386	2	0	2	2	2	2	2	2	2
200	2	1	1	2	4	2	1	1	2	2	1	4	2	2	120	80	13.8	1.1	145	71.489	1	1	1	2	0	2	1	2	25.2994	3	0	2	2	2	1	2	2	2
79	2	3	2	2	1	3	2	2	2	2	1	7	2	1	160	90	11.3	1.1	144	67.6152	1	1	1	2	1	1	2	3	18.9745	2	1	1	2	2	1	2	2	2
7	2	4	2	2	1	3	2	2	2	2	1	5	2	2	110	70	10	0.9	144	85.2345	2	0	2	#NULL!	1	1	2	3	20.8209	2	0	1	2	1	1	2	2	2
367	2	2	2	1	2	3	2	2	2	2	2	1	1	2	100	60	16	0.7	143	115.856	2	0	2	#NULL!	0	2	1	3	23.03	2	0	1	2	2	2	2	3	2
111	1	1	2	1	3	5	2	2	2	2	1	7	1	2	100	80	12.9	1.4	143	84.888	2	0	2	#NULL!	1	1	2	1	16.4062	1	0	1	2	2	2	2	2	2
156	2	2	1	2	4	3	2	2	2	2	1	1	2	2	110	75	15.6	0.96	142	72.8658	1	1	1	2	0	2	1	4	19.5918	2	0	2	2	2	1	1	2	2
202	2	1	2	2	4	5	1	2	2	2	1	4	2	2	120	80	15.6	0.7	140	127.231	1	1	1	1	0	2	1	1	19.4771	2	0	2	2	2	1	2	3	2
152	2	1	2	2	4	5	2	2	2	2	1	4	1	2	100	70	15.5	0.6	140	165.626	2	0	2	#NULL!	0	2	1	1	18.9181	2	0	2	2	2	2	2	3	2
27	2	2	2	2	5	2	1	2	2	2	1	4	2	2	120	80	15	1.76	140	42.5099	2	1	1	3	0	2	1	2	23.7332	2	0	2	2	2	1	2	1	1
254	2	2	1	2	5	4	1	2	1	2	1	2	2	2	100	80	15	1.4	140	53.0336	2	1	1	2	0	2	1	2	19.2277	2	0	2	2	2	1	2	1	1
41	2	2	2	1	1	3	2	2	1	1	1	2	2	1	140	80	13.1	0.67	140	119.818	1	1	1	1	0	2	1	3	18.8189	2	1	1	2	2	1	2	3	2
121	2	1	1	2	4	4	2	2	1	2	1	2	1	2	110	70	11.4	1	140	86.8801	1	1	1	2	1	1	1	1	19.7239	2	0	2	2	2	2	2	2	2
15	2	3	2	2	1	3	2	2	2	2	1	8	2	2	100	80	16	0.79	139	109.897	2	1	1	0	0	2	2	1	22.4813	2	0	1	2	2	1	2	3	2
20	2	3	2	2	3	5	2	2	2	2	1	6	2	1	150	90	13.89	0.7	139	119.19	2	0	2	#NULL!	0	2	2	2	20.9573	2	1	1	2	2	1	2	3	2
31	1	1	2	2	4	5	2	2	2	2	1	10	1	2	110	60	12.2	0.8	139	156.936	2	0	2	#NULL!	1	1	3	1	18.8189	2	0	2	1	2	2	2	3	2
184	2	2	2	2	4	5	2	2	2	2	1	5	1	2	100	80	16.1	1.6	138	50.5087	1	1	1	3	0	2	2	1	18.1449	1	0	2	2	2	2	2	1	1
190	1	1	1	2	4	5	1	2	2	2	1	4	1	2	110	80	14.3	0.9	138	139.803	1	1	1	1	0	2	1	1	19.2234	2	0	2	2	2	2	2	3	2
82	1	2	2	1	1	1	2	2	2	2	1	1	2	2	110	70	14.3	1.2	138	79.4252	1	1	1	2	0	2	1	3	19.3821	2	0	1	2	2	1	2	2	2
43	1	2	1	2	3	1	2	2	1	1	1	2	2	2	130	80	13.2	0.7	138	146.96	1	1	1	1	0	2	1	4	18.8189	2	0	1	2	2	1	1	3	2
164	1	2	1	1	3	1	2	2	2	2	1	2	2	1	130	80	13.2	0.7	138	146.96	2	0	2	#NULL!	0	2	1	4	18.0662	1	1	1	2	2	1	1	3	2
142	1	2	2	2	1	2	2	2	2	1	1	2	2	2	120	80	15	1.41	137	63.1896	1	1	1	2	0	2	1	4	18.6851	2	0	1	2	2	1	1	2	2
135	2	2	2	2	1	2	1	1	1	2	1	10	2	1	150	90	11.2	1.27	137	57.2825	1	1	1	3	1	1	3	3	20.2812	2	1	1	1	2	1	2	1	1
131	2	2	2	1	1	1	2	2	2	2	1	8	2	1	150	90	10.4	0.8	137	91.1972	2	0	2	#NULL!	1	1	2	4	21.6413	2	1	1	2	1	1	1	3	2
101	1	1	2	1	1	1	2	2	2	2	1	4	2	2	100	70	16.4	0.8	136	148.033	2	0	2	#NULL!	0	2	1	1	17.301	1	0	1	2	2	1	2	3	2
199	1	2	2	2	4	2	2	2	2	2	1	1	2	2	100	60	14.6	0.7	136	150.578	2	0	2	#NULL!	0	2	1	3	27.2932	3	0	2	2	2	1	2	3	2
9	2	2	2	2	3	5	2	2	2	2	1	6	2	2	120	80	14.5	0.9	135	88.3053	1	1	1	2	0	2	2	2	20.9366	2	0	1	2	2	1	2	2	2
155	2	4	2	2	1	3	2	2	2	2	1	4	2	1	130	80	14.1	1.1	135	64.1082	2	0	2	#NULL!	0	2	1	4	30.854	4	1	1	2	2	1	1	2	2
93	2	2	1	2	3	3	2	2	2	2	1	2	2	2	110	70	10.8	2.6	135	24.3135	1	1	1	4	1	1	1	3	21.4533	2	0	1	2	1	1	2	1	1
352	1	1	1	1	3	2	2	2	2	2	1	2	1	2	100	70	16	1.1	134	99.7667	2	0	2	#NULL!	0	2	1	2	22.46	2	0	1	2	2	2	2	3	2
294	2	3	1	2	4	2	2	2	1	2	1	1	1	2	120	80	15.4	0.89	134	94.5281	2	0	2	#NULL!	0	2	1	2	23.0112	2	0	2	2	2	2	2	3	2
317	2	4	2	2	5	4	2	2	2	2	1	2	1	2	100	60	15	0.6	134	156.651	2	0	2	#NULL!	0	2	1	1	23.0112	2	0	2	2	2	2	2	3	2
138	2	2	2	1	1	1	2	2	1	1	1	1	2	2	110	80	14.6	1.1	134	71.489	2	0	2	#NULL!	0	2	1	2	20.0692	2	0	1	2	2	1	2	2	2
358	2	2	2	2	2	2	2	2	2	2	1	1	1	2	120	80	14	0.98	134	94.0244	2	0	2	#NULL!	0	2	1	1	19.91	2	0	1	2	2	2	2	3	2
57	2	2	2	1	1	1	2	2	2	2	1	4	1	2	100	60	13	0.6	133	143.886	2	0	2	#NULL!	0	2	1	2	20.2812	2	0	1	2	2	2	2	3	2
282	2	2	2	2	4	4	2	2	2	2	1	3	2	2	120	80	14	0.9	130	84.5586	2	0	2	#NULL!	0	2	1	3	21.7994	2	0	2	2	2	1	2	2	2
318	1	1	1	2	4	5	2	2	1	1	1	1	1	2	110	70	14	0.96	130	128.425	2	0	2	#NULL!	0	2	1	1	20.8889	2	0	2	2	2	2	2	3	2
296	2	2	2	2	4	2	2	2	1	2	1	2	2	2	100	80	13.9	0.8	129	95.4233	2	0	2	#NULL!	0	2	1	3	24.539	2	0	2	2	2	1	2	3	2
301	2	2	2	2	1	3	2	2	2	2	1	1	1	2	100	60	13.9	1.1	129	73.1215	2	0	2	#NULL!	0	2	1	2	19.3625	2	0	1	2	2	2	2	2	2
281	2	2	2	2	5	7	2	2	2	2	1	3	1	2	100	70	13	1.1	129	75.5211	2	0	2	#NULL!	0	2	1	1	25.9695	3	0	2	2	2	2	2	2	2
145	1	2	2	1	3	1	2	2	2	2	1	4	2	2	110	60	16	1.6	126	60.4146	2	0	2	#NULL!	0	2	1	2	20.7157	2	0	1	2	2	1	2	2	2
295	1	2	2	2	4	2	1	2	2	2	1	4	2	1	130	90	15.1	0.9	126	118.443	1	1	1	1	0	2	1	2	21.7181	2	1	2	2	2	2	2	3	2
189	2	3	2	2	3	2	2	2	2	2	1	1	2	2	110	75	13.9	1.1	126	72.2779	1	1	1	2	0	2	1	2	19.8347	2	0	1	2	2	1	2	2	2
188	2	2	2	2	3	2	2	2	2	2	1	1	1	2	110	75	13.9	1.1	126	72.2779	1	1	1	2	0	2	1	2	19.8347	2	0	1	2	2	2	2	2	2
374	1	2	1	2	5	7	2	2	2	2	2	2	2	2	100	60	14	0.7	125	159.051	2	0	2	#NULL!	0	2	1	2	27.2392	3	0	2	2	2	1	2	3	2
45	1	2	1	2	4	2	2	2	1	2	1	2	2	1	160	105	14.1	1.24	124.4	79.3595	1	1	1	2	0	2	1	3	19.3792	2	1	2	2	2	1	2	2	2
185	1	2	1	1	1	1	1	2	2	2	1	5	2	2	100	80	15.8	0.96	124	107.514	2	0	2	#NULL!	0	2	2	3	21.9713	2	0	1	2	2	1	2	3	2
268	1	2	2	2	4	2	2	2	2	2	1	4	2	1	130	90	14.3	0.9	124	118.443	2	0	2	#NULL!	0	2	1	2	21.7181	2	1	2	2	2	1	2	3	2
165	1	2	1	2	4	2	2	2	2	2	1	2	2	1	160	80	11.1	1.24	122.4	79.3595	2	0	2	#NULL!	1	1	1	3	19.3792	2	1	2	2	2	1	2	2	2
61	1	1	2	1	3	5	2	2	2	2	1	4	1	2	120	80	16.1	0.7	121	186.839	2	0	2	#NULL!	0	2	1	1	19.1746	2	0	1	2	2	2	2	3	2
117	1	2	2	1	1	1	2	2	2	2	1	2	2	2	120	80	17.7	0.8	120	126.814	2	0	2	#NULL!	0	2	1	3	22.0522	2	0	1	2	2	1	2	3	2
26	2	2	2	1	3	3	2	2	2	2	1	3	2	2	120	80	16.4	0.9	120	91.6348	1	1	1	1	0	2	1	2	18.3655	1	0	1	2	2	1	2	3	2
132	2	2	2	2	4	3	2	1	2	2	1	1	2	2	110	70	16.1	1.3	120	56.7116	2	1	1	3	0	2	1	3	20.2812	2	0	2	2	2	1	2	1	1
171	2	2	2	1	1	1	2	2	2	2	1	1	2	2	100	60	14.8	0.8	120	99.3108	1	1	1	1	0	2	1	3	18.0802	1	0	1	2	2	1	2	3	2
51	2	2	2	1	1	1	2	2	2	2	1	1	2	2	100	60	14.8	0.8	120	99.3108	1	1	1	1	0	2	1	3	18.902	2	0	1	2	2	1	2	3	2
114	1	2	1	2	5	4	2	2	2	2	1	5	2	2	110	80	14.7	0.98	120	108.944	2	0	2	#NULL!	0	2	2	2	22.0386	2	0	2	2	2	1	2	3	2
177	2	2	2	1	1	1	2	2	2	2	1	4	1	2	100	60	13	0.6	120	143.886	1	1	1	1	0	2	1	2	20.7612	2	0	1	2	2	2	2	3	2
157	1	1	1	2	5	4	2	2	1	2	1	6	1	2	100	60	11.2	1.5	120	73.9445	2	0	2	#NULL!	1	1	2	1	18.6453	2	0	2	2	2	2	2	2	2
18	1	2	2	2	3	2	2	2	2	2	1	4	2	2	110	70	16.4	1	119	103.457	1	1	1	1	0	2	1	3	19.3792	2	0	1	2	2	1	2	3	2
211	2	2	2	2	3	3	2	2	2	2	1	4	2	2	110	80	14	1.49	118.6	44.4929	2	1	1	3	0	2	1	4	21.9261	2	0	1	2	2	1	1	1	1
153	1	2	2	2	4	5	2	2	2	2	1	4	2	2	120	80	15.1	0.76	118	132.379	2	0	2	#NULL!	0	2	1	4	18.2531	1	0	2	2	2	1	1	3	2
192	1	2	1	2	5	4	1	1	2	2	1	6	2	2	120	80	14.2	0.9	118	116.832	2	0	2	#NULL!	0	2	2	3	24.2424	2	0	2	2	2	1	2	3	2
32	1	2	2	2	5	4	2	2	2	2	1	10	2	1	170	70	10.3	0.67	118	164.236	2	0	2	#NULL!	1	1	3	3	23.7812	2	1	2	1	1	1	2	3	2
67	1	1	2	1	4	1	2	2	2	2	1	4	1	2	120	80	14.3	1.4	116	83.9614	2	0	2	#NULL!	0	2	1	1	21.7181	2	0	2	2	2	2	2	2	2
37	1	2	2	2	3	2	1	2	2	2	1	3	2	2	120	80	14	0.6	114	187.374	2	0	2	#NULL!	0	2	1	2	26.6667	3	0	1	2	2	1	2	3	2
34	2	2	1	2	4	4	2	2	1	2	1	5	2	1	140	80	11.5	0.5	114	175.741	2	0	2	#NULL!	1	1	2	2	23.1111	2	1	2	2	2	1	2	3	2
91	1	2	1	1	5	4	1	2	2	2	1	11	2	1	165	105	14	0.7	108	141.39	2	0	2	#NULL!	0	2	3	4	20.8086	2	1	2	1	2	1	1	3	2
129	1	2	2	2	1	2	1	2	2	2	1	2	2	2	120	80	16.1	1.4	108	72.1852	2	0	2	#NULL!	0	2	1	2	21.875	2	0	1	2	2	1	2	2	2
24	2	2	2	2	3	3	1	2	2	2	1	6	2	1	140	90	11.8	0.9	108	82.1375	2	0	2	#NULL!	1	1	2	3	25.763	3	1	1	2	2	1	2	2	2
44	2	2	1	1	2	1	2	2	1	2	1	6	2	1	160	80	14.9	0.6	107	133.98	1	1	1	1	0	2	2	3	19.8413	2	1	1	2	2	1	2	3	2
163	2	2	1	1	1	1	2	2	2	2	1	6	2	1	160	80	11.9	0.6	107	133.98	2	0	2	#NULL!	1	1	2	3	19.8413	2	1	1	2	2	1	2	3	2
36	1	2	2	2	4	2	2	2	2	2	1	2	2	1	130	90	14.1	0.9	106	118.443	1	1	1	1	0	2	1	2	21.7181	2	1	2	2	2	1	2	3	2
90	1	2	2	1	1	1	2	2	2	2	1	4	2	2	110	85	16.7	0.8	105	137.694	2	0	2	#NULL!	0	2	1	2	21.83	2	0	1	2	2	1	2	3	2
72	2	2	1	2	5	4	2	2	1	2	1	5	2	2	110	70	14.6	1.2	95	56.9837	1	1	1	3	0	2	2	3	19.1512	2	0	2	2	2	1	2	1	1
23	1	2	2	2	3	2	2	2	2	2	1	16	2	1	160	90	10.6	1.2	95	79.9737	2	0	2	#NULL!	1	1	3	3	26.7755	3	1	1	1	1	1	2	2	2
168	1	2	2	2	4	2	2	2	2	2	1	1	2	2	120	80	13.9	1.24	93	85.8222	1	1	1	2	0	2	1	2	20.9573	2	0	2	2	2	1	2	2	2
48	1	2	2	2	4	2	2	2	2	2	1	1	2	2	120	80	13.9	1.24	93	85.8222	2	0	2	#NULL!	0	2	1	2	20.4783	2	0	2	2	2	1	2	2	2
106	2	2	2	1	1	1	2	2	2	2	1	4	2	2	100	60	14.1	0.87	82	82.081	2	0	2	#NULL!	0	2	1	4	21.3593	2	0	1	2	2	1	1	2	2
16	1	2	2	1	1	1	1	2	2	2	1	2	2	2	120	80	14.5	0.9	81	108.913	2	0	2	#NULL!	0	2	1	4	21.3578	2	0	1	2	2	1	1	3	2
143	1	2	2	2	1	1	1	2	2	2	1	9	2	2	110	60	16.4	1.4	77	64.4335	1	1	1	2	0	2	2	4	20.5499	2	0	1	2	2	1	1	2	2
